# Supplementary material for: The Preventive Effect of A Magnetic Nanoparticle-Modified Root Canal Sealer on Persistent Apical Periodontitis
Source: Int J Mol Sci. 2022 Oct 28;23(21):13137. doi: 10.3390/ijms232113137 (PMC9655100; doi:10.3390/ijms232113137)
Supplement: Supplementary file 1 [file ijms-23-13137-s001.zip]

Archive with 1 entries (1 files):
- ijms-1968202-supplementary.pdf
